# Supplementary material for: Discovery of anti-SARS-CoV-2 S2 protein antibody CV804 with broad-spectrum reactivity with various beta coronaviruses and analysis of its pharmacological properties in vitro and in vivo
Source: PLoS One. 2024 Dec 2;19(12):e0300297. doi: 10.1371/journal.pone.0300297 (PMC11611099; doi:10.1371/journal.pone.0300297)
Supplement: S1 Raw data — (ZIP) [file pone.0300297.s004.zip]

Archive with 12 entries (11 files):
- raw data/
- raw data/# フォルダパネル.cloudriveinfo
- raw data/desktop.ini
- raw data/Fig1A_C_rawdata.xlsx
- raw data/Fig1D_rawdata.xlsx
- raw data/Fig1E_rawdata.xlsx
- raw data/Fig1F_G_rawdata.xlsx
- raw data/Fig2A_rawdata.xlsx
- raw data/Fig2C_rawdata.xlsx
- raw data/Fig2D_rawdata.xlsx
- raw data/Fig3B_C_rawdata.xlsx
- raw data/Fig4D_rawdata.xlsx
