# Supplementary material for: Discovery of anti-SARS-CoV-2 S2 protein antibody CV804 with broad-spectrum reactivity with various beta coronaviruses and analysis of its pharmacological properties in vitro and in vivo
Source: PLoS One. 2024 Dec 2;19(12):e0300297. doi: 10.1371/journal.pone.0300297 (PMC11611099; doi:10.1371/journal.pone.0300297)
Supplement: S1 Raw data — (ZIP) [file pone.0300297.s004.zip › raw data/Fig1A_C_rawdata.xlsx]

## Sheet: Sheet1
		Recombinant protein conc. [ng/ml]
Clone	antigen	9000	3000	1000	333.333	111.111	37.037	12.3457	4.11523	1.37174	0.457247	0.152416
CV804	S2 protein monomer	1.11544	1.01644	0.989444	0.888444	0.670444	0.346444	0.124444	0.0334444	0.00644444	-0.00155556	-0.00155556
	S2 protein Trimer	1.11744	1.04244	1.04544	1.02744	0.944444	0.713444	0.429444	0.193444	0.0764444	0.0244444	0.0104444
	Fulllength Trimer(Acro)	1.19744	0.979444	0.686444	0.436444	0.229444	0.107444	0.0434444	0.0174444	0.00744444	0.000444444	-0.000555556
CV801	S2 protein monomer	1.08144	1.05944	1.02244	0.871444	0.621444	0.299444	0.0944444	0.0284444	0.00644444	0.000444444	-0.000555556
	S2 protein Trimer	1.15544	1.11044	1.07844	1.06944	0.905444	0.603444	0.332444	0.143444	0.0564444	0.0184444	0.00444444
	Fulllength Trimer(Acro)	1.05244	0.828444	0.531444	0.458444	0.119444	0.0464444	0.0144444	0.00244444	-0.000555556	-0.00455556	-0.00155556
CV820	S2 protein monomer	1.13744	1.03244	0.949444	0.781444	0.465444	0.178444	0.0494444	0.0164444	0.00244444	0.000444444	0.00144444
	S2 protein Trimer	1.13444	1.04944	1.01344	1.02644	0.953444	0.665444	0.358444	0.159444	0.0654444	0.0224444	0.00644444
	Fulllength Trimer(Acro)	1.19944	0.892444	0.627444	0.360444	0.173444	0.0734444	0.0294444	0.00844444	0.00144444	-0.00255556	-0.00355556
CV925	S2 protein monomer	0.922444	0.731444	0.487444	0.242444	0.0974444	0.0314444	0.0194444	0.00144444	0.000444444	0.00244444	-0.00655556
	S2 protein Trimer	0.155444	0.0504444	0.0304444	0.0214444	0.0174444	0.0164444	0.00844444	0.00244444	0.0134444	-0.000555556	-0.00355556
	Fulllength Trimer(Acro)	0.181444	0.0794444	0.0394444	0.0144444	0.00944444	0.00144444	-0.00155556	-0.000555556	0.00144444	-0.00155556	-0.00155556
CV1117	S2 protein monomer	1.27944	1.17044	1.10844	0.925444	0.587444	0.234444	0.0654444	0.0174444	0.0134444	0.00544444	0.000444444
	S2 protein Trimer	0.381444	0.172444	0.0624444	0.0284444	0.00744444	0.00144444	-0.00155556	-0.000555556	-0.000555556	-0.00255556	-0.00255556
	Fulllength Trimer(Acro)	0.362444	0.153444	0.0574444	0.0214444	0.00944444	0.00144444	-0.000555556	0.00844444	-0.00155556	-0.00355556	-0.00255556
