# Supplementary material for: Discovery of anti-SARS-CoV-2 S2 protein antibody CV804 with broad-spectrum reactivity with various beta coronaviruses and analysis of its pharmacological properties in vitro and in vivo
Source: PLoS One. 2024 Dec 2;19(12):e0300297. doi: 10.1371/journal.pone.0300297 (PMC11611099; doi:10.1371/journal.pone.0300297)
Supplement: S1 Raw data — (ZIP) [file pone.0300297.s004.zip › raw data/Fig1D_rawdata.xlsx]

## Sheet: Sheet1
	antibody
mutation	CV801	CV804	CV820	CV925	CV1117	m2nd	10987	h2nd
WT	2.46974	2.47649	2.4284	2.17237	2.49669	0.350646	2.46303	0.345098
L452R	2.15514	2.28405	2.26193	1.85199	2.2783	0.369232	2.56311	0.357332
E484K	2.05023	2.23783	2.22436	1.81639	2.27444	0.350646	2.54096	0.369232
E484Q	2.05303	2.19073	2.19258	1.76623	2.23111	0.369232	2.51402	0.375061
N501Y	1.86361	2.13689	1.89375	1.59412	1.76951	nt	2.83268	0.472203
D614G	1.86455	1.99346	1.98001	1.46614	2.00311	0.292392	2.59868	0.318885
D614G_S929I	1.58743	2.01402	1.52243	1.11172	1.27525	nt	2.63975	0.414872
D614G_D936Y	1.56408	2.05775	1.60483	1.8485	1.34136	nt	2.91202	0.472203
A688V	2.1695	2.29176	2.25997	1.93473	2.29267	0.292392	2.46591	0.313581
T716I	2.08961	2.20902	2.19258	1.86248	2.24359	0.292392	2.31869	0.318885
N764K	2.47456	2.60061	2.57463	2.30902	2.6343	0.326075	2.4553	0.369232
R765L	2.16661	2.28305	2.29365	2.0214	2.36297	0.326075	2.35138	0.369232
T768I	1.81639	2.08161	1.93169	1.48767	1.86605	nt	2.81936	0.5086
T791I	1.7907	2.12439	1.8006	1.62287	1.75959	nt	2.85942	0.58636
D796Y	1.94529	2.10509	2.08001	1.64983	2.1464	0.326075	2.46783	0.369232
F797C	2.00705	2.06738	2.01495	1.91044	2.03757	nt	2.42096	0.372156
P812S	1.96359	2.12428	2.09923	1.62678	2.12531	0.292392	2.43318	0.270852
S813I	1.86154	2.0387	2.0214	1.51115	2.05023	0.326075	2.34466	0.313581
I818V	1.68949	1.82408	1.80103	1.25051	1.81744	0.345098	2.29844	0.326075
L822F	1.59517	1.78556	1.75091	1.1902	1.76834	0.350646	2.26477	0.326075
V826L	1.96553	2.13387	2.1291	1.73754	2.14454	0.345098	2.35812	0.363323
T827I	1.77393	2.00215	1.97422	1.53623	2.00501	0.326075	2.38412	0.345098
A829T	1.92423	2.12045	2.09539	1.71059	2.09835	0.326075	2.41876	0.350646
A831V	1.53862	1.94529	1.60312	1.13749	1.41062	nt	2.55404	0.428396
I834T	1.53623	1.83746	1.80685	1.23799	1.85774	0.350646	2.44763	0.386491
D839N	1.54454	1.98982	1.48408	1.15706	1.36923	nt	2.74177	0.623852
D839Y	1.50775	1.89445	1.46708	1.66495	1.24194	nt	2.74177	0.495635
N856K	1.60653	1.88561	1.85965	1.43349	1.88184	0.339478	2.50056	0.357332
S884F	1.83203	2.02789	1.76623	1.43551	1.63862	nt	2.58976	0.414872
S929I	1.83365	2.07978	1.83706	1.60483	1.82797	nt	2.52342	0.394316
A930V	1.34011	1.59899	1.31224	1.07634	1.26343	nt	2.46365	0.521189
D936Y	1.6959	2.03491	1.69838	1.27597	1.60243	nt	2.83987	0.517033
S939F	1.84947	2.0966	1.84439	1.62385	1.81133	nt	2.52934	0.400913
S943P	1.92144	2.05775	1.83122	1.5799	1.81952	nt	2.56494	0.441511
S982A	2.02621	2.10606	2.11087	1.93281	2.14068	0.298651	2.33506	0.318885
T1027I	2.39371	2.48227	2.45148	2.21189	2.48227	0.298651	2.22247	0.270852
T1027I_V1176F	2.48516	2.5323	2.49669	2.23592	2.53615	0.298651	2.13969	0.270852
K1073N	2.01746	2.10895	2.10314	1.75575	2.13488	0.292392	2.31485	0.270852
A1078S	1.65836	1.88021	1.6427	1.32672	1.51787	nt	2.71943	0.579181
A1078V	1.88021	2.13599	1.91212	1.67464	1.92488	nt	2.80194	0.484077
D1118H	2.14836	2.24461	2.21383	1.90976	2.25997	0.270852	2.46783	0.263428
D1163Y	2.09351	2.19836	2.17724	1.87894	2.20509	0.270852	2.41201	0.270852
G1167V	2.08872	2.24943	2.20902	1.88863	2.24648	0.270852	2.46398	0.270852
D1168H	1.68355	1.99234	1.67143	1.31224	1.56893	nt	2.56296	0.45376
