# Supplementary material for: Discovery of anti-SARS-CoV-2 S2 protein antibody CV804 with broad-spectrum reactivity with various beta coronaviruses and analysis of its pharmacological properties in vitro and in vivo
Source: PLoS One. 2024 Dec 2;19(12):e0300297. doi: 10.1371/journal.pone.0300297 (PMC11611099; doi:10.1371/journal.pone.0300297)
Supplement: S1 Raw data — (ZIP) [file pone.0300297.s004.zip › raw data/Fig1E_rawdata.xlsx]

## Sheet: Sheet1
		antibody
strain	antibody conc. [pM]	CV804	Ly-CoV 1404	REGN10987	h2nd
Alpha	10000	2.87543	2.17844	2.18582	0.0885507
Alpha	1000	2.87091	2.17107	2.1873	0.0913617
Alpha	100	2.55197	1.77094	2.15045	0.111883
Alpha	10	1.77661	1.03297	1.60966	0.0941546
Brazil (gamma)	10000	3.09606	3.13692	3.1006	0.132754
Brazil (gamma)	1000	3.07942	3.07488	3.08699	0.149003
Brazil (gamma)	100	2.71418	2.7714	3.09606	0.141579
Brazil (gamma)	10	1.92135	2.02588	2.58346	0.146543
Delta	10000	2.51153	3.11119	3.11271	0.156303
Delta	1000	2.49208	3.17931	3.11422	0.170543
Delta	100	2.09901	2.87996	3.16265	0.137819
Delta	10	1.29749	2.11222	2.57746	0.165848
Lambda	10000	2.4114	3.04615	2.98568	0.139076
Lambda	1000	2.35627	2.95093	2.99777	0.161101
Lambda	100	1.99674	2.74128	3.0023	0.146543
Lambda	10	1.2744	1.95172	2.49956	0.135294
Theta	10000	2.7473	2.91468	2.93129	0.168202
Theta	1000	2.66455	2.87392	2.96603	0.163481
Theta	100	2.38755	2.68259	2.90713	0.198791
Theta	10	1.59996	1.97348	2.59396	0.165848
Mu	10000	2.42185	3.14297	3.11271	0.119828
Mu	1000	2.37116	3.13389	3.14449	0.161101
Mu	100	2.02588	2.83621	3.13843	0.1302
Mu	10	1.22849	2.05215	2.55347	0.141579
Omicron BA1	10000	1.66108	2.89505	0.589005	0.0608978
Omicron BA1	1000	1.56965	2.81359	0.619532	0.0814426
Omicron BA1	100	1.17449	2.07264	0.451258	0.0668676
Omicron BA1	10	0.463917	1.19824	0.319331	0.0593925
Omicron BA5	10000	2.46217	3.15357	3.05522	0.0857214
Omicron BA5	1000	2.43528	3.13995	2.87543	0.0785665
Omicron BA5	100	2.02734	2.82566	2.51303	0.0885507
Omicron BA5	10	1.22603	2.14456	1.59721	0.0785665
Omicron BQ1.1	10000	2.34883	1.40085	0.61368	0.171709
Omicron BQ1.1	1000	2.24641	0.763161	0.574051	0.192177
Omicron BQ1.1	100	1.87091	0.477371	0.45248	0.183199
Omicron BQ1.1	10	1.16336	0.273942	0.324276	0.171709
Omicron XBB	10000	2.38307	0.7827	0.646105	0.0996871
Omicron XBB	1000	2.33842	0.695866	0.597823	0.110545
Omicron XBB	100	1.95319	0.510091	0.5154	0.0969296
Omicron XBB	10	1.1783	0.207455	0.336397	0.117196
Omicron XE	10000	2.24049	2.886	2.75031	0.153883
Omicron XE	1000	2.14898	2.80153	2.65854	0.158709
Omicron XE	100	1.84795	2.62098	2.40842	0.161101
Omicron XE	10	0.997419	1.87667	1.571	0.153883
