# Supplementary material for: Discovery of anti-SARS-CoV-2 S2 protein antibody CV804 with broad-spectrum reactivity with various beta coronaviruses and analysis of its pharmacological properties in vitro and in vivo
Source: PLoS One. 2024 Dec 2;19(12):e0300297. doi: 10.1371/journal.pone.0300297 (PMC11611099; doi:10.1371/journal.pone.0300297)
Supplement: S1 Raw data — (ZIP) [file pone.0300297.s004.zip › raw data/Fig1F_G_rawdata.xlsx]

## Sheet: Sheet1
		antibody
strain	antibody conc. [pM]	CV801	CV804	CV820	CV925	CV1117	Ly-CoV 1404	REGN10987	h2nd
SARS-CoV-2	10000	2.12397	2.18574	2.14128	1.9624	2.24107	2.40048	2.46445	0.326075
SARS-CoV-2	1000	1.94607	2.06324	1.91581	1.49388	2.11532	2.34954	2.37772	0.344477
SARS-CoV-2	100	1.24974	1.40309	1.25205	0.762451	1.48408	1.8822	1.83985	0.351258
SARS-CoV-2	10	0.613943	0.732996	0.664353	0.408485	0.813867	1.13043	1.0977	0.351258
SARS-CoV-1	10000	0.923246	1.30209	1.20157	0.664353	1.22099	0.362728	0.369818	0.351258
SARS-CoV-1	1000	0.732996	1.13448	0.99693	0.478181	1.11278	0.369818	0.369818	0.369818
SARS-CoV-1	100	0.454243	0.655336	0.603804	0.375061	0.690332	0.375061	0.375061	0.369818
SARS-CoV-1	10	0.339478	0.440018	0.423762	0.375061	0.454243	0.375061	0.369818	0.369818
MERS-CoV	10000	0.344477	1.58493	1.53503	0.525306	0.312913	0.306858	0.299341	0.292392
MERS-CoV	1000	0.319544	1.443	1.37564	0.351258	0.319544	0.319544	0.326075	0.299341
MERS-CoV	100	0.270852	0.863612	0.81597	0.312913	0.312913	0.326075	0.319544	0.299341
MERS-CoV	10	0.270852	0.495196	0.47359	0.319544	0.319544	0.319544	0.319544	0.312913
HCoV HKU1	10000	0.351258	0.856026	0.874748	0.326075	0.840444	0.319544	0.319544	0.299341
HCoV HKU1	1000	0.299341	0.687521	0.701397	0.306858	0.720108	0.326075	0.344477	0.312913
HCoV HKU1	100	0.270852	0.434498	0.434498	0.319544	0.47359	0.332509	0.326075	0.306858
HCoV HKU1	10	0.263428	0.344477	0.344477	0.312913	0.344477	0.326075	0.326075	0.326075
HCoV-NL63	10000	0.292392	0.292392	0.270852	0.278151	0.284617	0.270852	0.292392	0.278151
HCoV-NL63	1000	0.292392	0.292392	0.278151	0.292392	0.292392	0.292392	0.278151	0.299341
HCoV-NL63	100	0.292392	0.299341	0.299341	0.306858	0.306858	0.299341	0.299341	0.299341
HCoV-NL63	10	0.306858	0.299341	0.312913	0.299341	0.299341	0.319544	0.319544	0.319544
HCoV 229E	10000	0.292392	0.292392	0.292392	0.299341	0.299341	0.292392	0.292392	0.278151
HCoV 229E	1000	0.299341	0.299341	0.292392	0.292392	0.299341	0.306858	0.299341	0.306858
HCoV 229E	100	0.312913	0.306858	0.319544	0.319544	0.319544	0.326075	0.319544	0.326075
HCoV 229E	10	0.344477	0.326075	0.319544	0.332509	0.326075	0.332509	0.339478	0.339478
Bat_CoV	10000	2.45468	2.34086	2.30828	2.1988	2.4059	0.326075	0.326075	0.326075
Bat_CoV	1000	2.22049	2.22049	2.11426	1.73905	2.30828	0.326075	0.319544	0.319544
Bat_CoV	100	1.53302	1.59377	1.4722	0.975671	1.67725	0.332509	0.326075	0.332509
Bat_CoV	10	0.785557	0.840444	0.771842	0.440018	0.91162	0.344477	0.339478	0.344477
Bat Hp-b-CoV	10000	0.627105	1.61093	1.49957	0.600371	0.969822	0.351258	0.357332	0.357332
Bat Hp-b-CoV	1000	0.459518	1.39098	1.30209	0.440018	0.646128	0.351258	0.351258	0.344477
Bat Hp-b-CoV	100	0.339478	0.872912	0.803196	0.375061	0.449878	0.351258	0.369818	0.369818
Bat Hp-b-CoV	10	0.306858	0.537426	0.529384	0.362728	0.387054	0.369818	0.369818	0.375061
Bat HKU9-1	10000	0.459518	0.362728	0.369818	0.344477	0.397627	0.319544	0.319544	0.319544
Bat HKU9-1	1000	0.397627	0.369818	0.369818	0.344477	0.357332	0.332509	0.326075	0.326075
Bat HKU9-1	100	0.299341	0.344477	0.344477	0.339478	0.344477	0.344477	0.326075	0.344477
Bat HKU9-1	10	0.284617	0.344477	0.344477	0.339478	0.344477	0.344477	0.339478	0.339478
Bat HKU4	10000	0.392095	1.14933	1.11278	0.440018	0.344477	0.319544	0.319544	0.319544
Bat HKU4	1000	0.351258	1.02504	0.937751	0.351258	0.344477	0.326075	0.319544	0.319544
Bat HKU4	100	0.292392	0.630334	0.575547	0.326075	0.344477	0.326075	0.332509	0.339478
Bat HKU4	10	0.278151	0.419601	0.397627	0.344477	0.344477	0.339478	0.344477	0.344477
Bovine L9	10000	0.362728	0.701397	0.600371	0.357332	0.824282	0.299341	0.319544	0.312913
Bovine L9	1000	0.344477	0.589905	0.525306	0.332509	0.798853	0.326075	0.319544	0.326075
Bovine L9	100	0.332509	0.459518	0.413814	0.319544	0.556905	0.319544	0.326075	0.319544
Bovine L9	10	0.326075	0.375061	0.351258	0.326075	0.397627	0.326075	0.326075	0.339478
MHV	10000	0.397627	0.706826	0.60721	0.375061	0.617271	0.326075	0.351258	0.344477
MHV	1000	0.392095	0.490783	0.47359	0.357332	0.504321	0.344477	0.369818	0.369818
MHV	100	0.380242	0.392095	0.392095	0.369818	0.397627	0.369818	0.362728	0.332509
MHV	10	0.375061	0.369818	0.351258	0.375061	0.369818	0.362728	0.380242	0.362728
PCoV_GX-P1E	10000	1.38252	1.4345	1.35309	0.643015	1.4722	0.326075	0.344477	0.344477
PCoV_GX-P1E	1000	1.06703	1.36034	1.1981	0.463788	1.3704	0.344477	0.351258	0.351258
PCoV_GX-P1E	100	0.639879	0.796665	0.676091	0.362728	0.863612	0.351258	0.351258	0.351258
PCoV_GX-P1E	10	0.440018	0.482271	0.454243	0.351258	0.521189	0.357332	0.351258	0.369818
Bat HKU3-3	10000	1.83666	1.91246	1.87676	1.3488	1.94404	0.312913	0.319544	0.319544
Bat HKU3-3	1000	1.58493	1.83122	1.74993	0.878398	1.87346	0.319544	0.326075	0.319544
Bat HKU3-3	100	0.929752	1.21933	1.07519	0.495196	1.33885	0.326075	0.339478	0.326075
Bat HKU3-3	10	0.495196	0.643015	0.575547	0.369818	0.730449	0.339478	0.332509	0.339478
Bat HKU3-12	10000	1.91464	1.64582	1.67725	1.33885	1.67926	0.344477	0.351258	0.351258
Bat HKU3-12	1000	1.5667	1.62613	1.52653	0.805351	1.67406	0.351258	0.362728	0.369818
Bat HKU3-12	100	0.928135	1.05023	0.931364	0.529384	1.19897	0.362728	0.369818	0.357332
Bat HKU3-12	10	0.529384	0.603804	0.545323	0.397627	0.6959	0.362728	0.344477	0.369818
BtRs-BetaCoV	10000	2.02101	1.95591	1.88863	1.51787	1.9624	0.344477	0.369818	0.351258
BtRs-BetaCoV	1000	1.69033	1.77485	1.74005	0.99693	1.95803	0.351258	0.362728	0.357332
BtRs-BetaCoV	100	0.99276	1.17486	1.06467	0.564458	1.29309	0.369818	0.357332	0.362728
BtRs-BetaCoV	10	0.541393	0.623852	0.571882	0.392095	0.681844	0.369818	0.369818	0.369818
SADS-CoV	10000	0.387054	1.00379	0.971292	0.375061	0.47359	0.299341	0.319544	0.299341
SADS-CoV	1000	0.375061	0.762451	0.684691	0.326075	0.413814	0.306858	0.319544	0.319544
SADS-CoV	100	0.344477	0.459518	0.429419	0.319544	0.362728	0.306858	0.319544	0.319544
SADS-CoV	10	0.344477	0.357332	0.351258	0.319544	0.326075	0.326075	0.306858	0.326075
ChRCoV_HKU24	10000	0.397627	1.72917	1.69229	0.639879	1.69145	0.270852	0.284617	0.278151
ChRCoV_HKU24	1000	0.326075	1.60037	1.59482	0.375061	1.59899	0.278151	0.284617	0.292392
ChRCoV_HKU24	100	0.292392	1.01851	1.01851	0.306858	1.08771	0.284617	0.284617	0.292392
ChRCoV_HKU24	10	0.292392	0.560698	0.545323	0.284617	0.571882	0.292392	0.284617	0.292392
EriCoV	10000	0.270852	1.60687	1.52857	0.459518	0.270852	0.255875	0.263428	0.263428
EriCoV	1000	0.248188	1.48856	1.443	0.292392	0.270852	0.248188	0.240363	0.255875
EriCoV	100	0.240363	0.883815	0.838456	0.240363	0.263428	0.240363	0.248188	0.233197
EriCoV	10	0.248188	0.440018	0.397627	0.240363	0.240363	0.240363	0.240363	0.240363
Pi-BatCoV_HKU5	10000	0.270852	1.97217	1.93313	0.781033	0.270852	0.263428	0.270852	0.255875
Pi-BatCoV_HKU5	1000	0.255875	2.00037	1.97538	0.392095	0.270852	0.248188	0.240363	0.255875
Pi-BatCoV_HKU5	100	0.240363	1.48	1.35612	0.263428	0.263428	0.240363	0.255875	0.240363
Pi-BatCoV_HKU5	10	0.248188	0.762451	0.678977	0.248188	0.248188	0.248188	0.240363	0.240363
Ro-BatCoV	10000	0.284617	1.234	1.09879	0.362728	0.482271	0.270852	0.270852	0.270852
Ro-BatCoV	1000	0.263428	1.2185	1.12531	0.278151	0.344477	0.263428	0.263428	0.263428
Ro-BatCoV	100	0.263428	0.70412	0.617271	0.248188	0.270852	0.263428	0.255875	0.248188
Ro-BatCoV	10	0.263428	0.362728	0.326075	0.255875	0.263428	0.263428	0.255875	0.255875
LongquanAa_mCoV	10000	0.419601	1.28176	1.27525	0.459518	1.17943	0.326075	0.344477	0.332509
LongquanAa_mCoV	1000	0.339478	1.19285	1.16464	0.375061	1.04531	0.326075	0.319544	0.326075
LongquanAa_mCoV	100	0.326075	0.740549	0.709515	0.319544	0.655336	0.319544	0.326075	0.312913
LongquanAa_mCoV	10	0.326075	0.459518	0.444483	0.319544	0.434498	0.326075	0.312913	0.326075
Eidolon_BatCoV	10000	0.292392	0.306858	0.306858	0.278151	2.4135	0.278151	0.292392	0.292392
Eidolon_BatCoV	1000	0.278151	0.299341	0.292392	0.270852	1.8897	0.270852	0.278151	0.284617
Eidolon_BatCoV	100	0.270852	0.284617	0.292392	0.278151	1.216	0.284617	0.284617	0.292392
Eidolon_BatCoV	10	0.284617	0.292392	0.284617	0.292392	0.59691	0.292392	0.278151	0.292392
Rodent CoV	10000	0.326075	1.30346	1.3055	0.521189	0.375061	0.326075	0.344477	0.332509
Rodent CoV	1000	0.319544	1.23719	1.22509	0.369818	0.369818	0.319544	0.319544	0.319544
Rodent CoV	100	0.319544	0.824282	0.794466	0.326075	0.344477	0.326075	0.344477	0.326075
Rodent CoV	10	0.339478	0.495196	0.478181	0.339478	0.339478	0.332509	0.326075	0.339478
Rhinolophus bat CoV	10000	0.284617	1.17302	1.10959	0.299341	0.306858	0.292392	0.292392	0.292392
Rhinolophus bat CoV	1000	0.292392	0.871068	0.760071	0.299341	0.299341	0.292392	0.292392	0.299341
Rhinolophus bat CoV	100	0.292392	0.454243	0.392095	0.299341	0.299341	0.299341	0.299341	0.319544
Rhinolophus bat CoV	10	0.319544	0.332509	0.319544	0.319544	0.319544	0.326075	0.326075	0.326075
NL63-related bat CoV	10000	0.284617	0.292392	0.292392	0.284617	0.284617	0.292392	0.292392	0.299341
NL63-related bat CoV	1000	0.292392	0.299341	0.299341	0.299341	0.299341	0.299341	0.299341	0.319544
NL63-related bat CoV	100	0.299341	0.299341	0.299341	0.299341	0.306858	0.312913	0.319544	0.326075
NL63-related bat CoV	10	0.326075	0.319544	0.319544	0.326075	0.326075	0.326075	0.339478	0.332509
Wigeon CoV	10000	0.292392	0.449878	0.397627	0.292392	0.292392	0.292392	0.292392	0.292392
Wigeon CoV	1000	0.284617	0.319544	0.292392	0.292392	0.292392	0.292392	0.292392	0.299341
Wigeon CoV	100	0.292392	0.292392	0.292392	0.284617	0.292392	0.292392	0.299341	0.292392
Wigeon CoV	10	0.292392	0.284617	0.292392	0.284617	0.284617	0.292392	0.284617	0.292392
Bulbul CoV	10000	0.263428	0.263428	0.263428	0.270852	0.270852	0.270852	0.270852	0.263428
43_Bulbul CoV	1000	0.263428	0.270852	0.263428	0.270852	0.270852	0.270852	0.270852	0.270852
Bulbul CoV	100	0.270852	0.270852	0.270852	0.270852	0.270852	0.270852	0.270852	0.270852
Bulbul CoV	10	0.263428	0.263428	0.263428	0.263428	0.263428	0.263428	0.263428	0.263428
Porcine-epidemix-diarrhea-virus	10000	0.215167	0.408485	0.517033	0.215167	0.215167	0.224276	0.224276	0.224276
Porcine-epidemix-diarrhea-virus	1000	0.215167	0.255875	0.299341	0.215167	0.215167	0.224276	0.224276	0.233197
Porcine-epidemix-diarrhea-virus	100	0.224276	0.224276	0.224276	0.215167	0.224276	0.215167	0.224276	0.248188
Porcine-epidemix-diarrhea-virus	10	0.240363	0.233197	0.248188	0.248188	0.248188	0.255875	0.248188	0.263428
Munia CoV	10000	0.299341	2.06656	1.66435	0.362728	0.299341	0.306858	0.312913	0.319544
Munia CoV	1000	0.299341	1.66435	1.01322	0.319544	0.299341	0.306858	0.299341	0.306858
Munia CoV	100	0.299341	0.899674	0.478181	0.299341	0.306858	0.306858	0.319544	0.326075
Munia CoV	10	0.306858	0.440018	0.263428	0.292392	0.284617	0.299341	0.292392	0.292392
Beluga whale CoV	10000	0.306858	0.344477	0.332509	0.319544	0.319544	0.306858	0.319544	0.319544
Beluga whale CoV	1000	0.326075	0.344477	0.326075	0.326075	0.319544	0.319544	0.319544	0.326075
Beluga whale CoV	100	0.312913	0.326075	0.326075	0.319544	0.312913	0.319544	0.326075	0.326075
Beluga whale CoV	10	0.319544	0.332509	0.224276	0.284617	0.292392	0.299341	0.299341	0.292392
Avian CoV	10000	0.419601	0.478181	0.444483	0.419601	0.397627	0.423762	0.429419	0.434498
Avian CoV	1000	0.413814	0.459518	0.440018	0.419601	0.413814	0.429419	0.429419	0.454243
Avian CoV	100	0.434498	0.440018	0.434498	0.397627	0.419601	0.444483	0.444483	0.449878
Avian CoV	10	0.429419	0.440018	0.380242	0.413814	0.423762	0.434498	0.434498	0.454243
