# Supplementary material for: Discovery of anti-SARS-CoV-2 S2 protein antibody CV804 with broad-spectrum reactivity with various beta coronaviruses and analysis of its pharmacological properties in vitro and in vivo
Source: PLoS One. 2024 Dec 2;19(12):e0300297. doi: 10.1371/journal.pone.0300297 (PMC11611099; doi:10.1371/journal.pone.0300297)
Supplement: S1 Raw data — (ZIP) [file pone.0300297.s004.zip › raw data/Fig2A_rawdata.xlsx]

## Sheet: Sheet1
	antibody
antibody conc. [ng/ml]	hCV804-8	hCV804-35	hCV804-41	hCV804-40	hCV804-42
5000	2267995	2548701	2526915	2362375	2560091
1666.67	2493853	2510266	2433561	2550951	2448846
555.556	2372622	2406043	2391647	2369848	2403053
185.185	1934902	2350489	2222860	2357392	2199162
61.7284	1046512	1694635	1532866	1951328	1536393
20.5761	445392	827976	649790	1068648	758186
6.85871	176411	331088	262190	448885	308358
2.28624	78256	138844	106190	176271	105235
