# Supplementary material for: Discovery of anti-SARS-CoV-2 S2 protein antibody CV804 with broad-spectrum reactivity with various beta coronaviruses and analysis of its pharmacological properties in vitro and in vivo
Source: PLoS One. 2024 Dec 2;19(12):e0300297. doi: 10.1371/journal.pone.0300297 (PMC11611099; doi:10.1371/journal.pone.0300297)
Supplement: S1 Raw data — (ZIP) [file pone.0300297.s004.zip › raw data/Fig2C_rawdata.xlsx]

## Sheet: Sheet1
	antibody conc. [nM]
clone	10	3.33333	1.11111	0.37037	0.123457	0.0411523	0.0137174
CV801	3011.67	3196.67	2291.67	436.667	141.667	161.667	246.667
CV804	6991.67	7351.67	4236.67	966.667	586.667	291.667	301.667
CV820	3686.67	4716.67	3016.67	1846.67	316.667	281.667	36.6667
CV925	258.333	208.333	168.333	113.333	-36.6667	-86.6667	163.333
CV1117	3553.33	3298.33	2453.33	313.333	98.3333	168.333	-31.6667
Isotype control	43.3333	378.333	508.333	78.3333	238.333	208.333	88.3333
