# Supplementary material for: Discovery of anti-SARS-CoV-2 S2 protein antibody CV804 with broad-spectrum reactivity with various beta coronaviruses and analysis of its pharmacological properties in vitro and in vivo
Source: PLoS One. 2024 Dec 2;19(12):e0300297. doi: 10.1371/journal.pone.0300297 (PMC11611099; doi:10.1371/journal.pone.0300297)
Supplement: S1 Raw data — (ZIP) [file pone.0300297.s004.zip › raw data/Fig2D_rawdata.xlsx]

## Sheet: Sheet1
SARS-CoV-2/Japan/TY7-501/2020
	antibody
antibody conc. [nM]	CV804	hCV804	Ly-CoV1404	REGEN10987	Human IgG1control
3333	2.35107	3.58464	96.434	100.059	-0.0418694
1111	2.47697	2.21331	94.4204	98.0214	0.190938
370.333	1.9101	3.72981	96.3972	98.3409	0.00501185
123.444	6.46312	4.65301	99.93	99.7059	0.0125784
41.1481	1.16936	0.920952	39.1952	51.5311	0.59918
13.716	0.236532	0.215939	9.68725	8.19602	-0.308414
4.57202	-0.13766	-0.0367991	0.770363	0.843493	-0.356231
1.52401	-0.177989	0.184346	0.69146	0.144018	-0.423901
SARS-CoV-2/Japan/WK-521/2020
	antibody
antibody conc. [nM]	CV804	hCV 804	Ly-CoV1404	REGEN10987	Human IgG1control
3333	1.07302	0.235117	103.689	103.682	-0.0444971
1111	1.06853	0.337209	99.5713	97.0588	-0.154531
370.333	0.607444	0.666126	98.4805	91.5058	0.00243463
123.444	-0.140193	0.414147	99.2064	55.9462	0.326465
41.1481	-2.78177	0.594112	21.1045	11.9373	0.15667
13.716	-0.0641538	-0.501416	5.31635	1.17451	0.0696699
4.57202	0.010017	0.0600751	0.751329	0.243849	0.0500132
1.52401	-0.477771	-0.544575	0.15843	-0.180441	-0.451861
