# Supplementary material for: Discovery of anti-SARS-CoV-2 S2 protein antibody CV804 with broad-spectrum reactivity with various beta coronaviruses and analysis of its pharmacological properties in vitro and in vivo
Source: PLoS One. 2024 Dec 2;19(12):e0300297. doi: 10.1371/journal.pone.0300297 (PMC11611099; doi:10.1371/journal.pone.0300297)
Supplement: S1 Raw data — (ZIP) [file pone.0300297.s004.zip › raw data/Fig3B_C_rawdata.xlsx]

## Sheet: Sheet1
	Body weight chage
			Day post-infection
		Group	0	1	2	3	4	5	6
		non-infected	1	0.974757	1.00033	0.98562	0.99284	0.982578	0.981721
		Isotype control	1	0.943298	0.912079	0.85867	0.835536
		CV804 (40)	1	0.955398	0.961446	0.872155	0.865499	0.906957	0.952111
		LALA (40)	1	0.949911	0.938128	0.857757	0.838253	0.825301	0.85241
		REGN10987 (40)	1	0.958943	0.988649	0.986824	0.998828	0.995163	1.00801
	Survival rate
			Day post-infection
		Group	0	1	2	3	4	5	6
		non-infected	1	1	1	1	1	1	1
		Isotype control	1	1	1	1	0.6	0	0
		CV804 (40)	1	1	1	1	1	0.8	0.8
		LALA (40)	1	1	1	1	0.4	0.2	0.2
		REGN10987 (40)	1	1	1	1	1	1	1
