# Supplementary material for: Discovery of anti-SARS-CoV-2 S2 protein antibody CV804 with broad-spectrum reactivity with various beta coronaviruses and analysis of its pharmacological properties in vitro and in vivo
Source: PLoS One. 2024 Dec 2;19(12):e0300297. doi: 10.1371/journal.pone.0300297 (PMC11611099; doi:10.1371/journal.pone.0300297)
Supplement: S1 Raw data — (ZIP) [file pone.0300297.s004.zip › raw data/Fig4D_rawdata.xlsx]

## Sheet: Sheet1
	antibody
mutation	hCV804-40	h2nd control
WT	2.01081	0.277427
N960A	1.90586	0.232394
T961A	2.11374	0.223456
L962A	0.473128	0.216003
V963A	2.03288	0.240363
K964A	2.06467	0.255875
Q965A	2.38315	0.240363
L966A	1.43551	0.270852
S967A	2.18592	0.255875
S968A	1.94154	0.223456
F970A	1.3169	0.248188
I973A	1.19548	0.248188
S974A	1.44792	0.248188
N978A	2.24648	0.248188
D979A	1.67114	0.263428
I980A	1.18842	0.277427
L981A	2.12428	0.255875
S982A	2.09835	0.277427
R983A	1.5103	0.277427
L984A	1.42737	0.306858
D985A	1.22016	0.292392
K986A	2.22916	0.313581
V987A	2.3206	0.339478
E988A	0.28533	0.386491
E990A	2.18494	0.298651
V991A	1.78646	0.306858
Q992A	0.568186	0.306858
I993A	2.0387	0.306858
D994A	1.91929	0.298651
R995A	1.75959	0.292392
L996A	0.676091	0.298651
I997A	0.934569	0.380814
T998A	1.85199	0.255875
G999A	2.02035	0.223456
R1000A	0.468483	0.248188
L1001A	0.673186	0.263428
Q1002A	1.6364	0.28533
S1003A	2.42932	0.190196
L1004A	0.255875	0.181241
Q1005A	2.28789	0.153213
T1006A	2.01943	0.153213
Y1007A	0.564458	0.181241
V1008A	1.87603	0.172098
T1009A	2.27151	0.190196
Q1010A	2.16087	0.190196
Q1011A	2.3206	0.190196
L1012A	2.11951	0.162758
I1013A	2.38795	0.153213
R1014A	2.29176	0.181241
E1017A	1.92029	0.20757
I1018A	0.738046	0.181241
R1019A	1.89724	0.19897
